# Supplementary material for: A New Flavanone from Chromolaena tacotana (Klatt) R. M. King and H. Rob, Promotes Apoptosis in Human Breast Cancer Cells by Downregulating Antiapoptotic Proteins
Source: Molecules. 2022 Dec 21;28(1):58. doi: 10.3390/molecules28010058 (PMC9822081; doi:10.3390/molecules28010058)
Supplement: Supplementary file 1 [file molecules-28-00058-s001.zip]

Archive with 1 entries (1 files):
- molecules-2057939-supplementary.pdf
